# Supplementary material for: A Murine Model of Glioblastoma Initiating Cells and Human Brain Organoid Xenograft for Photodynamic Therapy Testing
Source: Int J Mol Sci. 2025 Sep 12;26(18):8889. doi: 10.3390/ijms26188889 (PMC12470220; doi:10.3390/ijms26188889)
Supplement: Supplementary file 1 [file ijms-26-08889-s001.zip]

Archive with 11 entries (11 files):
- Fig S1.tif
- Fig S10.tif
- Fig S11.tif
- Fig S2.tif
- Fig S3.tif
- Fig S4.tif
- Fig S5.tif
- Fig S6.tif
- Fig S7.tif
- Fig S8.tif
- Fig S9.tif
